# Supplementary material for: Assessment of Heavy Metal Contamination and Health Risks in “Snow Cover–Soil Cover–Vegetation System” of Urban and Rural Gardens of an Industrial City in Kazakhstan
Source: Int J Environ Res Public Health. 2024 Jul 30;21(8):1002. doi: 10.3390/ijerph21081002 (PMC11353635; doi:10.3390/ijerph21081002)
Supplement: Supplementary file 1 [file ijerph-21-01002-s001.zip]

Archive with 1 entries (1 files):
- ijerph-3046805-supplementary.pdf
